# Supplementary material for: Alternative Foods in Cardio-Healthy Dietary Models that Improve Postprandial Lipemia and Insulinemia in Obese People
Source: Nutrients. 2021 Jun 29;13(7):2225. doi: 10.3390/nu13072225 (PMC8308459; doi:10.3390/nu13072225)
Supplement: Supplementary file 1 [file nutrients-13-02225-s001.zip]

Archive with 12 entries (12 files):
- FIGURE S1.pdf
- __MACOSX/._FIGURE S1.pdf
- FIGURE S2.pdf
- __MACOSX/._FIGURE S2.pdf
- FIGURE S3.pdf
- __MACOSX/._FIGURE S3.pdf
- Table S1.pdf
- __MACOSX/._Table S1.pdf
- Table S2.pdf
- __MACOSX/._Table S2.pdf
- Table S3.pdf
- __MACOSX/._Table S3.pdf
